# Supplementary material for: Clarification on the name-bearing type designation of several cyclophorid species (Mollusca, Gastropoda) by H. H. Godwin-Austen (1915)
Source: Zookeys. 2021 Jul 16;1049:43–66. doi: 10.3897/zookeys.1049.66842 (PMC8302536; doi:10.3897/zookeys.1049.66842)
Supplement: XML Treatment for Cyclophorus aborensis [file zookeys.1049.66842-treatment1.xml]

<!DOCTYPE tp:taxon-treatment
  PUBLIC "-//TaxonX//DTD Taxonomic Treatment Publishing DTD v0 20100105//EN" "tax-treatment-NSO.dtd">
<tp:taxon-treatment xmlns:tp="http://www.plazi.org/taxpub"><tp:treatment-meta><kwd-group><label>Taxon classification</label><kwd><named-content xmlns:xlink="http://www.w3.org/1999/xlink" content-type="kingdom">Animalia</named-content></kwd><kwd><named-content xmlns:xlink="http://www.w3.org/1999/xlink" content-type="order">Polypodiales</named-content></kwd><kwd><named-content xmlns:xlink="http://www.w3.org/1999/xlink" content-type="family">Polypodiaceae</named-content></kwd></kwd-group><mixed-citation publication-type="journal"><person-group><name><surname>Jirapatrasilp</surname><given-names>Parin</given-names></name><name><surname>Ablett</surname><given-names>Jonathan D.</given-names></name><name><surname>Panha</surname><given-names>Somsak</given-names></name><name><surname>Sutcharit</surname><given-names>Chirasak</given-names></name></person-group><article-title>Clarification on the name-bearing type designation of several cyclophorid species (<tp:taxon-name><tp:taxon-name-part taxon-name-part-type="phylum">Mollusca</tp:taxon-name-part></tp:taxon-name>, <tp:taxon-name><tp:taxon-name-part taxon-name-part-type="class">Gastropoda</tp:taxon-name-part></tp:taxon-name>) by H. H. Godwin-Austen (1915)</article-title><source>Zookeys</source><day>16</day><month>7</month><year>2021</year><volume>1049</volume><fpage>43</fpage><lpage>66</lpage><pub-id pub-id-type="doi">10.3897/zookeys.1049.66842</pub-id></mixed-citation></tp:treatment-meta><tp:nomenclature><label>1.</label><tp:taxon-name><object-id xmlns:xlink="http://www.w3.org/1999/xlink" content-type="arpha" xlink:type="simple">C2E02180-D868-56AB-8087-C37E3A6EE9C5</object-id>
            <tp:taxon-name-part taxon-name-part-type="genus" reg="Cyclophorus">Cyclophorus</tp:taxon-name-part>
            <tp:taxon-name-part taxon-name-part-type="species" reg="aborensis">aborensis</tp:taxon-name-part>
          </tp:taxon-name><tp:taxon-authority>Godwin-Austen, 1915</tp:taxon-authority><tp:nomenclature-citation-list><tp:nomenclature-citation><tp:taxon-name>
                <tp:taxon-name-part taxon-name-part-type="genus" reg="Cyclophorus">Cyclophorus</tp:taxon-name-part> <tp:taxon-name-part taxon-name-part-type="species" reg="aborensis">aborensis</tp:taxon-name-part></tp:taxon-name><comment>Godwin-Austen, 1915: 494, pl. 38, fig. 1, 1a–c. <xref ref-type="bibr" rid="B20">Nantarat et al. 2014a</xref>: 3, 4, fig. 2a, b.</comment></tp:nomenclature-citation></tp:nomenclature-citation-list></tp:nomenclature><tp:treatment-sec sec-type="type material" id="SECID0EEAAG"><title>Type material.</title><p><bold><italic>Holotype</italic></bold> NZSI M.6010/1. <bold><italic>Paratypes</italic></bold> NZSI M.6009/1 (1 shell) from Rotung, 2000 ft., near Egar stream; NHMUK 1903.7.1.3048 (2 shells; <xref ref-type="bibr" rid="B20">Nantarat et al. 2014a</xref>; fig. 2b) from Kalek; NHMUK 1903.7.1.3051 (1 shell; <xref ref-type="bibr" rid="B20">Nantarat et al. 2014a</xref>; fig. 2a) from Renging.</p></tp:treatment-sec><tp:treatment-sec sec-type="type material" id="SECID0E1AAG"><title>Other non-type materials.</title><p>NHMUK 1903.7.1.3049 (2 shells) from Rami Dambang, Abor.</p><p>Specimen “No. 6010/1 in Ind. Mus.” (NZSI M.6010/1) is deemed the holotype fixed by original designation as explained above. All specimens in the remaining lots are paratypes, except for lot “No. 3049 B.M.”, which <xref ref-type="bibr" rid="B8">Godwin-Austen (1915)</xref> regarded as a dwarf variety. In addition, the designation of a lectotype from lot NHMUK 1903.7.1.3051, labelled with “Co-Type” in Godwin-Austen’s handwriting (Fig. <xref ref-type="fig" rid="F6">6A</xref>) and recorded as “CoT” in the Register of Godwin-Austen (Fig. <xref ref-type="fig" rid="F7">7A</xref>), by <xref ref-type="bibr" rid="B20">Nantarat et al. (2014a)</xref> is invalid. The type locality of this taxon is restricted to “Rotung, 2000 ft., near Egar stream” only.</p><fig id="F7" position="float" orientation="portrait"><object-id xmlns:xlink="http://www.w3.org/1999/xlink" content-type="doi" xlink:type="simple">10.3897/zookeys.1049.66842.figure7</object-id><object-id xmlns:xlink="http://www.w3.org/1999/xlink" content-type="arpha" xlink:type="simple">AA3EE308-18C7-51BD-852B-A228BD70FD2B</object-id><label>Figure 7.</label><caption><p>Record in the NHM Register of Godwin-Austen Collection in Godwin-Austen’s handwriting of <bold>A</bold> No. 3051 <italic><tp:taxon-name><tp:taxon-name-part taxon-name-part-type="genus" reg="Cyclophorus">Cyclophorus</tp:taxon-name-part> <tp:taxon-name-part taxon-name-part-type="species" reg="aborensis">aborensis</tp:taxon-name-part></tp:taxon-name></italic><bold>B</bold> No. 3108 <tp:taxon-name><tp:taxon-name-part taxon-name-part-type="genus" reg="Cyclophorus">Cyclophorus</tp:taxon-name-part> (<tp:taxon-name-part taxon-name-part-type="subgenus" reg="Glossostylus">Glossostylus</tp:taxon-name-part>) <tp:taxon-name-part taxon-name-part-type="species" reg="bapuensis">bapuensis</tp:taxon-name-part></tp:taxon-name><bold>C</bold> No. 3095 <tp:taxon-name><tp:taxon-name-part taxon-name-part-type="genus" reg="Cyclophorus">Cyclophorus</tp:taxon-name-part> (<tp:taxon-name-part taxon-name-part-type="subgenus" reg="Glossostylus">Glossostylus</tp:taxon-name-part>) <tp:taxon-name-part taxon-name-part-type="species" reg="sidiensis">sidiensis</tp:taxon-name-part></tp:taxon-name><bold>D</bold> No. 3579 <tp:taxon-name><tp:taxon-name-part taxon-name-part-type="genus" reg="Cyclophorus">Cyclophorus</tp:taxon-name-part> (<tp:taxon-name-part taxon-name-part-type="subgenus" reg="Glossostylus">Glossostylus</tp:taxon-name-part>) <tp:taxon-name-part taxon-name-part-type="species" reg="koboensis">koboensis</tp:taxon-name-part></tp:taxon-name><bold>E</bold> No. 3105 <italic><tp:taxon-name><tp:taxon-name-part taxon-name-part-type="genus" reg="Spiraculum">Spiraculum</tp:taxon-name-part> <tp:taxon-name-part taxon-name-part-type="species" reg="kempi">kempi</tp:taxon-name-part></tp:taxon-name></italic><bold>F</bold> No. 3047 <italic><tp:taxon-name><tp:taxon-name-part taxon-name-part-type="genus" reg="Spiraculum">Spiraculum</tp:taxon-name-part> <tp:taxon-name-part taxon-name-part-type="species" reg="kempi">kempi</tp:taxon-name-part></tp:taxon-name></italic>, and <bold>G</bold> No. 3530 <italic><tp:taxon-name><tp:taxon-name-part taxon-name-part-type="genus" reg="Spiraculum">Spiraculum</tp:taxon-name-part> <tp:taxon-name-part taxon-name-part-type="species" reg="luyorensis">luyorensis</tp:taxon-name-part></tp:taxon-name></italic>.</p></caption><graphic xmlns:xlink="http://www.w3.org/1999/xlink" xlink:href="zookeys-1049-043-g007.jpg" position="float" orientation="portrait" xlink:type="simple" id="oo_567302.jpg"><uri content-type="original_file" xlink:type="simple">https://binary.pensoft.net/fig/567302</uri></graphic></fig></tp:treatment-sec><tp:treatment-sec><!--Section generated to contain objects referenced in tp:taxon-treatment.--><fig id="F6" position="float" orientation="portrait"><object-id xmlns:xlink="http://www.w3.org/1999/xlink" content-type="doi" xlink:type="simple">10.3897/zookeys.1049.66842.figure6</object-id><object-id xmlns:xlink="http://www.w3.org/1999/xlink" content-type="arpha" xlink:type="simple">FD85A365-A46C-5A0F-800A-A41C03E728B4</object-id><label>Figure 6.</label><caption><p>Original labels bearing Godwin-Austen’s handwriting of <bold>A</bold><italic><tp:taxon-name><tp:taxon-name-part taxon-name-part-type="genus" reg="Cyclophorus">Cyclophorus</tp:taxon-name-part> <tp:taxon-name-part taxon-name-part-type="species" reg="aborensis">aborensis</tp:taxon-name-part></tp:taxon-name></italic> NHMUK 1903.7.1.3051 with the word “Co-Type” <bold>B</bold><tp:taxon-name><tp:taxon-name-part taxon-name-part-type="genus" reg="Cyclophorus">Cyclophorus</tp:taxon-name-part> (<tp:taxon-name-part taxon-name-part-type="subgenus" reg="Glossostylus">Glossostylus</tp:taxon-name-part>) <tp:taxon-name-part taxon-name-part-type="species" reg="koboensis">koboensis</tp:taxon-name-part></tp:taxon-name> NHMUK 1903.7.1.3579 with the word “Co-Type”, and <bold>C</bold><italic><tp:taxon-name><tp:taxon-name-part taxon-name-part-type="genus" reg="Spiraculum">Spiraculum</tp:taxon-name-part> <tp:taxon-name-part taxon-name-part-type="species" reg="minimum">minimum</tp:taxon-name-part></tp:taxon-name></italic> NHMUK 1903.7.1.3145 with the word “Typical” in different handwriting.</p></caption><graphic xmlns:xlink="http://www.w3.org/1999/xlink" xlink:href="zookeys-1049-043-g006.jpg" position="float" orientation="portrait" xlink:type="simple" id="oo_567301.jpg"><uri content-type="original_file" xlink:type="simple">https://binary.pensoft.net/fig/567301</uri></graphic></fig></tp:treatment-sec><ref-list><ref id="B20"><mixed-citation xmlns:xlink="http://www.w3.org/1999/xlink" xlink:type="simple"><person-group><name name-style="western"><surname>Nantarat</surname><given-names>N</given-names></name><name name-style="western"><surname>Sutcharit</surname><given-names>C</given-names></name><name name-style="western"><surname>Tongkerd</surname><given-names>P</given-names></name><name name-style="western"><surname>Ablett</surname><given-names>J</given-names></name><name name-style="western"><surname>Naggs</surname><given-names>F</given-names></name><name name-style="western"><surname>Panha</surname><given-names>S</given-names></name></person-group> (<year>2014a</year>) <article-title>An annotated catalogue of type specimens of the land snail genus <italic><tp:taxon-name><tp:taxon-name-part taxon-name-part-type="genus">Cyclophorus</tp:taxon-name-part></tp:taxon-name></italic> Monfort, 1810 (<tp:taxon-name><tp:taxon-name-part taxon-name-part-type="subclass">Caenogastropoda</tp:taxon-name-part></tp:taxon-name>, <tp:taxon-name><tp:taxon-name-part taxon-name-part-type="family">Cyclophoridae</tp:taxon-name-part></tp:taxon-name>) in the Natural History Museum, London.</article-title><source>ZooKeys</source><volume>411</volume>: <fpage>1</fpage>–<lpage>56</lpage>. <ext-link xlink:type="simple" ext-link-type="doi" xlink:href="10.3897/zookeys.411.7258">https://doi.org/10.3897/zookeys.411.7258</ext-link></mixed-citation></ref><ref id="B8"><mixed-citation xmlns:xlink="http://www.w3.org/1999/xlink" xlink:type="simple"><person-group><name name-style="western"><surname>Godwin-Austen</surname><given-names>HH</given-names></name></person-group> (<year>1915</year>) <article-title>Zoological results of the Abor Expedition 1911–12. XXXIX. <tp:taxon-name><tp:taxon-name-part taxon-name-part-type="phylum">Mollusca</tp:taxon-name-part></tp:taxon-name>, III: <tp:taxon-name><tp:taxon-name-part taxon-name-part-type="family">Cyclophoridae</tp:taxon-name-part></tp:taxon-name> (in part).</article-title><source>Records of the Indian Museum</source><volume>8</volume>: <fpage>493</fpage>–<lpage>503</lpage>.</mixed-citation></ref></ref-list></tp:taxon-treatment>
