# Supplementary material for: Clarification on the name-bearing type designation of several cyclophorid species (Mollusca, Gastropoda) by H. H. Godwin-Austen (1915)
Source: Zookeys. 2021 Jul 16;1049:43–66. doi: 10.3897/zookeys.1049.66842 (PMC8302536; doi:10.3897/zookeys.1049.66842)
Supplement: XML Treatment for Cyclophorus (Glossostylus) bapuensis [file zookeys.1049.66842-treatment2.xml]

<!DOCTYPE tp:taxon-treatment
  PUBLIC "-//TaxonX//DTD Taxonomic Treatment Publishing DTD v0 20100105//EN" "tax-treatment-NSO.dtd">
<tp:taxon-treatment xmlns:tp="http://www.plazi.org/taxpub"><tp:treatment-meta><kwd-group><label>Taxon classification</label><kwd><named-content xmlns:xlink="http://www.w3.org/1999/xlink" content-type="kingdom">Animalia</named-content></kwd><kwd><named-content xmlns:xlink="http://www.w3.org/1999/xlink" content-type="order">Polypodiales</named-content></kwd><kwd><named-content xmlns:xlink="http://www.w3.org/1999/xlink" content-type="family">Polypodiaceae</named-content></kwd></kwd-group><mixed-citation publication-type="journal"><person-group><name><surname>Jirapatrasilp</surname><given-names>Parin</given-names></name><name><surname>Ablett</surname><given-names>Jonathan D.</given-names></name><name><surname>Panha</surname><given-names>Somsak</given-names></name><name><surname>Sutcharit</surname><given-names>Chirasak</given-names></name></person-group><article-title>Clarification on the name-bearing type designation of several cyclophorid species (<tp:taxon-name><tp:taxon-name-part taxon-name-part-type="phylum">Mollusca</tp:taxon-name-part></tp:taxon-name>, <tp:taxon-name><tp:taxon-name-part taxon-name-part-type="class">Gastropoda</tp:taxon-name-part></tp:taxon-name>) by H. H. Godwin-Austen (1915)</article-title><source>Zookeys</source><day>16</day><month>7</month><year>2021</year><volume>1049</volume><fpage>43</fpage><lpage>66</lpage><pub-id pub-id-type="doi">10.3897/zookeys.1049.66842</pub-id></mixed-citation></tp:treatment-meta><tp:nomenclature><label>2.</label><tp:taxon-name><object-id xmlns:xlink="http://www.w3.org/1999/xlink" content-type="arpha" xlink:type="simple">3A915DD8-EACE-53FF-8270-867A7A571290</object-id>
            <tp:taxon-name-part taxon-name-part-type="genus" reg="Cyclophorus">Cyclophorus</tp:taxon-name-part> (<tp:taxon-name-part taxon-name-part-type="subgenus" reg="Glossostylus">Glossostylus</tp:taxon-name-part>) <tp:taxon-name-part taxon-name-part-type="species" reg="bapuensis">bapuensis</tp:taxon-name-part></tp:taxon-name><tp:taxon-authority>Godwin-Austen, 1915</tp:taxon-authority><tp:nomenclature-citation-list><tp:nomenclature-citation><tp:taxon-name>
                <tp:taxon-name-part taxon-name-part-type="genus" reg="Cyclophorus">Cyclophorus</tp:taxon-name-part> (<tp:taxon-name-part taxon-name-part-type="subgenus" reg="Glossostylus">Glossostylus</tp:taxon-name-part>) <tp:taxon-name-part taxon-name-part-type="species" reg="bapuensis">bapuensis</tp:taxon-name-part></tp:taxon-name><comment>Godwin-Austen, 1915: 494, 495, pl. 38, fig. 2, 2a–c. <xref ref-type="bibr" rid="B20">Nantarat et al. 2014a</xref>: 6, fig. 4a, b.</comment></tp:nomenclature-citation></tp:nomenclature-citation-list></tp:nomenclature><tp:treatment-sec sec-type="type material" id="SECID0E6GAG"><title>Type material.</title><p><bold><italic>Lectotype</italic></bold> NHMUK 1903.7.1.3108/1 (<xref ref-type="bibr" rid="B20">Nantarat et al. 2014a</xref>: fig. 4a). <bold><italic>Paralectotypes</italic></bold> NHMUK 1903.7.1.3108/2–3 (2 shells; <xref ref-type="bibr" rid="B20">Nantarat et al. 2014a</xref>: fig. 4b) from Abor Hills, vicinity of Bapu.</p><p>Only one specimen lot, “No. 3108 Brit. Mus.”, was mentioned in the “Type” paragraph of the original description and was labelled as “Type” in Godwin-Austen’s handwriting (<xref ref-type="bibr" rid="B20">Nantarat et al. 2014a</xref>: fig. 1a). One figured specimen from this lot was marked as “Type” in the plate caption. As there are three specimens in type lot NHMUK 1903.7.1.3108, <xref ref-type="bibr" rid="B20">Nantarat et al. (2014a)</xref> designated a lectotype (NHMUK 1903.7.1.3108/1; <xref ref-type="bibr" rid="B20">Nantarat et al. 2014a</xref>: fig. 4a) based on the specimen figured in the original description, corresponding to the given shell measurements. This lectotype designation is here confirmed as valid. The record in the Register of the Godwin-Austen Collection reveals that there were originally four specimens in this lot (Fig. <xref ref-type="fig" rid="F7">7B</xref>).</p></tp:treatment-sec><tp:treatment-sec><!--Section generated to contain objects referenced in tp:taxon-treatment.--><fig id="F7" position="float" orientation="portrait"><object-id xmlns:xlink="http://www.w3.org/1999/xlink" content-type="doi" xlink:type="simple">10.3897/zookeys.1049.66842.figure7</object-id><object-id xmlns:xlink="http://www.w3.org/1999/xlink" content-type="arpha" xlink:type="simple">AA3EE308-18C7-51BD-852B-A228BD70FD2B</object-id><label>Figure 7.</label><caption><p>Record in the NHM Register of Godwin-Austen Collection in Godwin-Austen’s handwriting of <bold>A</bold> No. 3051 <italic><tp:taxon-name><tp:taxon-name-part taxon-name-part-type="genus" reg="Cyclophorus">Cyclophorus</tp:taxon-name-part> <tp:taxon-name-part taxon-name-part-type="species" reg="aborensis">aborensis</tp:taxon-name-part></tp:taxon-name></italic><bold>B</bold> No. 3108 <tp:taxon-name><tp:taxon-name-part taxon-name-part-type="genus" reg="Cyclophorus">Cyclophorus</tp:taxon-name-part> (<tp:taxon-name-part taxon-name-part-type="subgenus" reg="Glossostylus">Glossostylus</tp:taxon-name-part>) <tp:taxon-name-part taxon-name-part-type="species" reg="bapuensis">bapuensis</tp:taxon-name-part></tp:taxon-name><bold>C</bold> No. 3095 <tp:taxon-name><tp:taxon-name-part taxon-name-part-type="genus" reg="Cyclophorus">Cyclophorus</tp:taxon-name-part> (<tp:taxon-name-part taxon-name-part-type="subgenus" reg="Glossostylus">Glossostylus</tp:taxon-name-part>) <tp:taxon-name-part taxon-name-part-type="species" reg="sidiensis">sidiensis</tp:taxon-name-part></tp:taxon-name><bold>D</bold> No. 3579 <tp:taxon-name><tp:taxon-name-part taxon-name-part-type="genus" reg="Cyclophorus">Cyclophorus</tp:taxon-name-part> (<tp:taxon-name-part taxon-name-part-type="subgenus" reg="Glossostylus">Glossostylus</tp:taxon-name-part>) <tp:taxon-name-part taxon-name-part-type="species" reg="koboensis">koboensis</tp:taxon-name-part></tp:taxon-name><bold>E</bold> No. 3105 <italic><tp:taxon-name><tp:taxon-name-part taxon-name-part-type="genus" reg="Spiraculum">Spiraculum</tp:taxon-name-part> <tp:taxon-name-part taxon-name-part-type="species" reg="kempi">kempi</tp:taxon-name-part></tp:taxon-name></italic><bold>F</bold> No. 3047 <italic><tp:taxon-name><tp:taxon-name-part taxon-name-part-type="genus" reg="Spiraculum">Spiraculum</tp:taxon-name-part> <tp:taxon-name-part taxon-name-part-type="species" reg="kempi">kempi</tp:taxon-name-part></tp:taxon-name></italic>, and <bold>G</bold> No. 3530 <italic><tp:taxon-name><tp:taxon-name-part taxon-name-part-type="genus" reg="Spiraculum">Spiraculum</tp:taxon-name-part> <tp:taxon-name-part taxon-name-part-type="species" reg="luyorensis">luyorensis</tp:taxon-name-part></tp:taxon-name></italic>.</p></caption><graphic xmlns:xlink="http://www.w3.org/1999/xlink" xlink:href="zookeys-1049-043-g007.jpg" position="float" orientation="portrait" xlink:type="simple" id="oo_567302.jpg"><uri content-type="original_file" xlink:type="simple">https://binary.pensoft.net/fig/567302</uri></graphic></fig></tp:treatment-sec><ref-list><ref id="B20"><mixed-citation xmlns:xlink="http://www.w3.org/1999/xlink" xlink:type="simple"><person-group><name name-style="western"><surname>Nantarat</surname><given-names>N</given-names></name><name name-style="western"><surname>Sutcharit</surname><given-names>C</given-names></name><name name-style="western"><surname>Tongkerd</surname><given-names>P</given-names></name><name name-style="western"><surname>Ablett</surname><given-names>J</given-names></name><name name-style="western"><surname>Naggs</surname><given-names>F</given-names></name><name name-style="western"><surname>Panha</surname><given-names>S</given-names></name></person-group> (<year>2014a</year>) <article-title>An annotated catalogue of type specimens of the land snail genus <italic><tp:taxon-name><tp:taxon-name-part taxon-name-part-type="genus">Cyclophorus</tp:taxon-name-part></tp:taxon-name></italic> Monfort, 1810 (<tp:taxon-name><tp:taxon-name-part taxon-name-part-type="subclass">Caenogastropoda</tp:taxon-name-part></tp:taxon-name>, <tp:taxon-name><tp:taxon-name-part taxon-name-part-type="family">Cyclophoridae</tp:taxon-name-part></tp:taxon-name>) in the Natural History Museum, London.</article-title><source>ZooKeys</source><volume>411</volume>: <fpage>1</fpage>–<lpage>56</lpage>. <ext-link xlink:type="simple" ext-link-type="doi" xlink:href="10.3897/zookeys.411.7258">https://doi.org/10.3897/zookeys.411.7258</ext-link></mixed-citation></ref></ref-list></tp:taxon-treatment>
