# Supplementary material for: Clarification on the name-bearing type designation of several cyclophorid species (Mollusca, Gastropoda) by H. H. Godwin-Austen (1915)
Source: Zookeys. 2021 Jul 16;1049:43–66. doi: 10.3897/zookeys.1049.66842 (PMC8302536; doi:10.3897/zookeys.1049.66842)
Supplement: XML Treatment for Spiraculum kempi [file zookeys.1049.66842-treatment6.xml]

<!DOCTYPE tp:taxon-treatment
  PUBLIC "-//TaxonX//DTD Taxonomic Treatment Publishing DTD v0 20100105//EN" "tax-treatment-NSO.dtd">
<tp:taxon-treatment xmlns:tp="http://www.plazi.org/taxpub"><tp:treatment-meta><kwd-group><label>Taxon classification</label><kwd><named-content xmlns:xlink="http://www.w3.org/1999/xlink" content-type="kingdom">Animalia</named-content></kwd><kwd><named-content xmlns:xlink="http://www.w3.org/1999/xlink" content-type="order">Architaenioglossa</named-content></kwd><kwd><named-content xmlns:xlink="http://www.w3.org/1999/xlink" content-type="family">Cyclophoridae</named-content></kwd></kwd-group><mixed-citation publication-type="journal"><person-group><name><surname>Jirapatrasilp</surname><given-names>Parin</given-names></name><name><surname>Ablett</surname><given-names>Jonathan D.</given-names></name><name><surname>Panha</surname><given-names>Somsak</given-names></name><name><surname>Sutcharit</surname><given-names>Chirasak</given-names></name></person-group><article-title>Clarification on the name-bearing type designation of several cyclophorid species (<tp:taxon-name><tp:taxon-name-part taxon-name-part-type="phylum">Mollusca</tp:taxon-name-part></tp:taxon-name>, <tp:taxon-name><tp:taxon-name-part taxon-name-part-type="class">Gastropoda</tp:taxon-name-part></tp:taxon-name>) by H. H. Godwin-Austen (1915)</article-title><source>Zookeys</source><day>16</day><month>7</month><year>2021</year><volume>1049</volume><fpage>43</fpage><lpage>66</lpage><pub-id pub-id-type="doi">10.3897/zookeys.1049.66842</pub-id></mixed-citation></tp:treatment-meta><tp:nomenclature><label>6.</label><tp:taxon-name><object-id xmlns:xlink="http://www.w3.org/1999/xlink" content-type="arpha" xlink:type="simple">E0C0186F-ED08-500C-B43A-8B4882701129</object-id>
            <tp:taxon-name-part taxon-name-part-type="genus" reg="Spiraculum">Spiraculum</tp:taxon-name-part>
            <tp:taxon-name-part taxon-name-part-type="species" reg="kempi">kempi</tp:taxon-name-part>
          </tp:taxon-name><tp:taxon-authority>Godwin-Austen, 1915</tp:taxon-authority><tp:nomenclature-citation-list><tp:nomenclature-citation><tp:taxon-name>
                <tp:taxon-name-part taxon-name-part-type="genus" reg="Spiraculum">Spiraculum</tp:taxon-name-part> <tp:taxon-name-part taxon-name-part-type="species" reg="kempi">kempi</tp:taxon-name-part></tp:taxon-name><comment>Godwin-Austen, 1915: 496, 497, pl. 39, figs 4, 4a, 5, 5a.</comment></tp:nomenclature-citation><tp:nomenclature-citation><tp:taxon-name>
                <tp:taxon-name-part taxon-name-part-type="genus" reg="Pearsonia">Pearsonia</tp:taxon-name-part> <tp:taxon-name-part taxon-name-part-type="species" reg="kempi">kempi</tp:taxon-name-part></tp:taxon-name><comment>– <xref ref-type="bibr" rid="B36">Sutcharit et al. 2019</xref>: 31, fig. 7d, e.</comment></tp:nomenclature-citation></tp:nomenclature-citation-list></tp:nomenclature><tp:treatment-sec sec-type="type material" id="SECID0EOTAG"><title>Type material.</title><p><bold><italic>Lectotype</italic></bold> (design. nov.) NHMUK 1903.7.1.3105/1 (<xref ref-type="bibr" rid="B36">Sutcharit et al. 2019</xref>: fig. 7d). <bold><italic>Paralectotypes</italic></bold> NHMUK 1903.7.1.3105/2 (1 shell) from Abor Hills; NHMUK 1903.7.1.3047 (2 shells; <xref ref-type="bibr" rid="B36">Sutcharit et al. 2019</xref>: fig. 7e) from Ponging; NZSI (2 shells).</p><p>The type series of this species comprises two specimen lots, “No. 3105 Brit. Mus.” and “No. 3047 B.M.”, and two uncatalogued specimens in the Indian Museum. Without any explicit holotype designation or equivalent expression, and given that the Register of Godwin-Austen Collection explicitly states that each lot contains two specimens (Fig. <xref ref-type="fig" rid="F7">7E, F</xref>), all specimens in these lots are syntypes. However, only the figured specimen from lot “No. 3105 Brit. Mus.” from Abor Hills was marked as “Type” in the plate caption (Fig. <xref ref-type="fig" rid="F1">1B</xref>) and this lot is labelled as “Type” in Godwin-Austen’s handwriting (Fig. <xref ref-type="fig" rid="F4">4A</xref>). In contrast, the figured specimen from lot “No. 3047 B.M.” from Ponging was not marked as “Type” in the plate caption and this lot is labelled as “Typic” in Godwin-Austen’s handwriting (Fig. <xref ref-type="fig" rid="F4">4B</xref>). Although, according to Art. 73.2., all the specimens of the type series are automatically syntypes and have equal status in being name-bearing types, we hereby designate the specimen from lot NHMUK 1903.7.1.3105 that is figured in <xref ref-type="bibr" rid="B8">Godwin-Austen (1915</xref>: pl. 39, fig. 4, 4a) and <xref ref-type="bibr" rid="B36">Sutcharit et al. (2019</xref>: fig. 7d) as the lectotype (NHMUK 1903.7.1.3105/1) to stabilize the name. This lectotype designation is based on the idea that <xref ref-type="bibr" rid="B8">Godwin-Austen (1915)</xref> selected this specimen lot as onomatophores and thus prevents any future attempt to designate a specimen from the other lots as the lectotype. The type locality of this taxon is restricted to “Abor Hills”.</p></tp:treatment-sec><tp:treatment-sec><!--Section generated to contain objects referenced in tp:taxon-treatment.--><fig id="F7" position="float" orientation="portrait"><object-id xmlns:xlink="http://www.w3.org/1999/xlink" content-type="doi" xlink:type="simple">10.3897/zookeys.1049.66842.figure7</object-id><object-id xmlns:xlink="http://www.w3.org/1999/xlink" content-type="arpha" xlink:type="simple">AA3EE308-18C7-51BD-852B-A228BD70FD2B</object-id><label>Figure 7.</label><caption><p>Record in the NHM Register of Godwin-Austen Collection in Godwin-Austen’s handwriting of <bold>A</bold> No. 3051 <italic><tp:taxon-name><tp:taxon-name-part taxon-name-part-type="genus" reg="Cyclophorus">Cyclophorus</tp:taxon-name-part> <tp:taxon-name-part taxon-name-part-type="species" reg="aborensis">aborensis</tp:taxon-name-part></tp:taxon-name></italic><bold>B</bold> No. 3108 <tp:taxon-name><tp:taxon-name-part taxon-name-part-type="genus" reg="Cyclophorus">Cyclophorus</tp:taxon-name-part> (<tp:taxon-name-part taxon-name-part-type="subgenus" reg="Glossostylus">Glossostylus</tp:taxon-name-part>) <tp:taxon-name-part taxon-name-part-type="species" reg="bapuensis">bapuensis</tp:taxon-name-part></tp:taxon-name><bold>C</bold> No. 3095 <tp:taxon-name><tp:taxon-name-part taxon-name-part-type="genus" reg="Cyclophorus">Cyclophorus</tp:taxon-name-part> (<tp:taxon-name-part taxon-name-part-type="subgenus" reg="Glossostylus">Glossostylus</tp:taxon-name-part>) <tp:taxon-name-part taxon-name-part-type="species" reg="sidiensis">sidiensis</tp:taxon-name-part></tp:taxon-name><bold>D</bold> No. 3579 <tp:taxon-name><tp:taxon-name-part taxon-name-part-type="genus" reg="Cyclophorus">Cyclophorus</tp:taxon-name-part> (<tp:taxon-name-part taxon-name-part-type="subgenus" reg="Glossostylus">Glossostylus</tp:taxon-name-part>) <tp:taxon-name-part taxon-name-part-type="species" reg="koboensis">koboensis</tp:taxon-name-part></tp:taxon-name><bold>E</bold> No. 3105 <italic><tp:taxon-name><tp:taxon-name-part taxon-name-part-type="genus" reg="Spiraculum">Spiraculum</tp:taxon-name-part> <tp:taxon-name-part taxon-name-part-type="species" reg="kempi">kempi</tp:taxon-name-part></tp:taxon-name></italic><bold>F</bold> No. 3047 <italic><tp:taxon-name><tp:taxon-name-part taxon-name-part-type="genus" reg="Spiraculum">Spiraculum</tp:taxon-name-part> <tp:taxon-name-part taxon-name-part-type="species" reg="kempi">kempi</tp:taxon-name-part></tp:taxon-name></italic>, and <bold>G</bold> No. 3530 <italic><tp:taxon-name><tp:taxon-name-part taxon-name-part-type="genus" reg="Spiraculum">Spiraculum</tp:taxon-name-part> <tp:taxon-name-part taxon-name-part-type="species" reg="luyorensis">luyorensis</tp:taxon-name-part></tp:taxon-name></italic>.</p></caption><graphic xmlns:xlink="http://www.w3.org/1999/xlink" xlink:href="zookeys-1049-043-g007.jpg" position="float" orientation="portrait" xlink:type="simple" id="oo_567302.jpg"><uri content-type="original_file" xlink:type="simple">https://binary.pensoft.net/fig/567302</uri></graphic></fig><fig id="F1" position="float" orientation="portrait"><object-id xmlns:xlink="http://www.w3.org/1999/xlink" content-type="doi" xlink:type="simple">10.3897/zookeys.1049.66842.figure1</object-id><object-id xmlns:xlink="http://www.w3.org/1999/xlink" content-type="arpha" xlink:type="simple">33E69AD6-6C86-5B34-8BAB-D965ED13E464</object-id><label>Figure 1.</label><caption><p>Figure caption with no page number of some cyclophorid taxa originally described by <xref ref-type="bibr" rid="B8">Godwin-Austen (1915)</xref> in <bold>A</bold> plate 38 and <bold>B</bold> plate 39. Red boxes indicate the figure caption of the same taxa. Red arrows indicate the annotation of “Type”. Credit: The Biodiversity Heritage Library.</p></caption><graphic xmlns:xlink="http://www.w3.org/1999/xlink" xlink:href="zookeys-1049-043-g001.jpg" position="float" orientation="portrait" xlink:type="simple" id="oo_567296.jpg"><uri content-type="original_file" xlink:type="simple">https://binary.pensoft.net/fig/567296</uri></graphic></fig><fig id="F4" position="float" orientation="portrait"><object-id xmlns:xlink="http://www.w3.org/1999/xlink" content-type="doi" xlink:type="simple">10.3897/zookeys.1049.66842.figure4</object-id><object-id xmlns:xlink="http://www.w3.org/1999/xlink" content-type="arpha" xlink:type="simple">D6D96494-D3DD-5106-B60B-EE4B34F27699</object-id><label>Figure 4.</label><caption><p>Original labels bearing Godwin-Austen’s handwriting of <italic><tp:taxon-name><tp:taxon-name-part taxon-name-part-type="genus" reg="Spiraculum">Spiraculum</tp:taxon-name-part> <tp:taxon-name-part taxon-name-part-type="species" reg="kempi">kempi</tp:taxon-name-part></tp:taxon-name></italic><bold>A</bold> NHMUK 1903.7.1.3105 with the word “Type” and <bold>B</bold> NHMUK 1903.7.1.3047 with the word “Typic.”.</p></caption><graphic xmlns:xlink="http://www.w3.org/1999/xlink" xlink:href="zookeys-1049-043-g004.jpg" position="float" orientation="portrait" xlink:type="simple" id="oo_567299.jpg"><uri content-type="original_file" xlink:type="simple">https://binary.pensoft.net/fig/567299</uri></graphic></fig></tp:treatment-sec><ref-list><ref id="B36"><mixed-citation xmlns:xlink="http://www.w3.org/1999/xlink" xlink:type="simple"><person-group><name name-style="western"><surname>Sutcharit</surname><given-names>C</given-names></name><name name-style="western"><surname>Ablett</surname><given-names>JD</given-names></name><name name-style="western"><surname>Panha</surname><given-names>S</given-names></name></person-group> (<year>2019</year>) <article-title>An annotated type catalogue of seven genera of operculate land snails (<tp:taxon-name><tp:taxon-name-part taxon-name-part-type="subclass">Caenogastropoda</tp:taxon-name-part></tp:taxon-name>, <tp:taxon-name><tp:taxon-name-part taxon-name-part-type="family">Cyclophoridae</tp:taxon-name-part></tp:taxon-name>) in the Natural History Museum, London.</article-title><source>ZooKeys</source><volume>842</volume>: <fpage>1</fpage>–<lpage>65</lpage>. <ext-link xlink:type="simple" ext-link-type="doi" xlink:href="10.3897/zookeys.842.29243">https://doi.org/10.3897/zookeys.842.29243</ext-link></mixed-citation></ref><ref id="B8"><mixed-citation xmlns:xlink="http://www.w3.org/1999/xlink" xlink:type="simple"><person-group><name name-style="western"><surname>Godwin-Austen</surname><given-names>HH</given-names></name></person-group> (<year>1915</year>) <article-title>Zoological results of the Abor Expedition 1911–12. XXXIX. <tp:taxon-name><tp:taxon-name-part taxon-name-part-type="phylum">Mollusca</tp:taxon-name-part></tp:taxon-name>, III: <tp:taxon-name><tp:taxon-name-part taxon-name-part-type="family">Cyclophoridae</tp:taxon-name-part></tp:taxon-name> (in part).</article-title><source>Records of the Indian Museum</source><volume>8</volume>: <fpage>493</fpage>–<lpage>503</lpage>.</mixed-citation></ref></ref-list></tp:taxon-treatment>
