# Supplementary material for: Clarification on the name-bearing type designation of several cyclophorid species (Mollusca, Gastropoda) by H. H. Godwin-Austen (1915)
Source: Zookeys. 2021 Jul 16;1049:43–66. doi: 10.3897/zookeys.1049.66842 (PMC8302536; doi:10.3897/zookeys.1049.66842)
Supplement: XML Treatment for Spiraculum planum [file zookeys.1049.66842-treatment7.xml]

<!DOCTYPE tp:taxon-treatment
  PUBLIC "-//TaxonX//DTD Taxonomic Treatment Publishing DTD v0 20100105//EN" "tax-treatment-NSO.dtd">
<tp:taxon-treatment xmlns:tp="http://www.plazi.org/taxpub"><tp:treatment-meta><kwd-group><label>Taxon classification</label><kwd><named-content xmlns:xlink="http://www.w3.org/1999/xlink" content-type="kingdom">Animalia</named-content></kwd><kwd><named-content xmlns:xlink="http://www.w3.org/1999/xlink" content-type="order">Architaenioglossa</named-content></kwd><kwd><named-content xmlns:xlink="http://www.w3.org/1999/xlink" content-type="family">Cyclophoridae</named-content></kwd></kwd-group><mixed-citation publication-type="journal"><person-group><name><surname>Jirapatrasilp</surname><given-names>Parin</given-names></name><name><surname>Ablett</surname><given-names>Jonathan D.</given-names></name><name><surname>Panha</surname><given-names>Somsak</given-names></name><name><surname>Sutcharit</surname><given-names>Chirasak</given-names></name></person-group><article-title>Clarification on the name-bearing type designation of several cyclophorid species (<tp:taxon-name><tp:taxon-name-part taxon-name-part-type="phylum">Mollusca</tp:taxon-name-part></tp:taxon-name>, <tp:taxon-name><tp:taxon-name-part taxon-name-part-type="class">Gastropoda</tp:taxon-name-part></tp:taxon-name>) by H. H. Godwin-Austen (1915)</article-title><source>Zookeys</source><day>16</day><month>7</month><year>2021</year><volume>1049</volume><fpage>43</fpage><lpage>66</lpage><pub-id pub-id-type="doi">10.3897/zookeys.1049.66842</pub-id></mixed-citation></tp:treatment-meta><tp:nomenclature><label>7.</label><tp:taxon-name><object-id xmlns:xlink="http://www.w3.org/1999/xlink" content-type="arpha" xlink:type="simple">61D810B1-8000-5D9A-80FF-8D4D19EA3C34</object-id>
            <tp:taxon-name-part taxon-name-part-type="genus" reg="Spiraculum">Spiraculum</tp:taxon-name-part>
            <tp:taxon-name-part taxon-name-part-type="species" reg="planum">planum</tp:taxon-name-part>
          </tp:taxon-name><tp:taxon-authority>Godwin-Austen, 1915</tp:taxon-authority><tp:nomenclature-citation-list><tp:nomenclature-citation><tp:taxon-name>
                <tp:taxon-name-part taxon-name-part-type="genus" reg="Spiraculum">Spiraculum</tp:taxon-name-part> <tp:taxon-name-part taxon-name-part-type="species" reg="planum">planum</tp:taxon-name-part></tp:taxon-name><comment>Godwin-Austen, 1915: 497, pl. 39, fig. 6, 6a, b.</comment></tp:nomenclature-citation></tp:nomenclature-citation-list></tp:nomenclature><tp:treatment-sec sec-type="type material" id="SECID0ETWAG"><title>Type material.</title><p><bold><italic>Syntypes</italic></bold> NZSI M.5992 from Upper Rotung, Abor Hills; NZSI M.5992a from Yembung.</p></tp:treatment-sec><tp:treatment-sec sec-type="type material" id="SECID0E5WAG"><title>Other non-type materials.</title><p>NHMUK 1903.7.1.3596 (1 shell) from the Miri Hills.</p><p>The type series of this species comprises two specimen lots, except for lot “No. 3596 B.M.” that <xref ref-type="bibr" rid="B8">Godwin-Austen (1915)</xref> regarded as a small variety. Without any explicit holotype designation or equivalent expression, all specimens in these lots are syntypes. However, only specimen lot “No. 5992 Ind. Mus.” was mentioned in the “Type” paragraph, and one specimen from this lot was figured with the annotation “Type” in the plate caption. This specimen lot is, therefore, deemed onomatophore as originally intended by <xref ref-type="bibr" rid="B8">Godwin-Austen (1915)</xref>. Therefore, subsequent authors should select that particular figured specimen from the lot NZSI M.5992 as the lectotype.</p></tp:treatment-sec><ref-list><ref id="B8"><mixed-citation xmlns:xlink="http://www.w3.org/1999/xlink" xlink:type="simple"><person-group><name name-style="western"><surname>Godwin-Austen</surname><given-names>HH</given-names></name></person-group> (<year>1915</year>) <article-title>Zoological results of the Abor Expedition 1911–12. XXXIX. <tp:taxon-name><tp:taxon-name-part taxon-name-part-type="phylum">Mollusca</tp:taxon-name-part></tp:taxon-name>, III: <tp:taxon-name><tp:taxon-name-part taxon-name-part-type="family">Cyclophoridae</tp:taxon-name-part></tp:taxon-name> (in part).</article-title><source>Records of the Indian Museum</source><volume>8</volume>: <fpage>493</fpage>–<lpage>503</lpage>.</mixed-citation></ref></ref-list></tp:taxon-treatment>
