# Supplementary material for: Clarification on the name-bearing type designation of several cyclophorid species (Mollusca, Gastropoda) by H. H. Godwin-Austen (1915)
Source: Zookeys. 2021 Jul 16;1049:43–66. doi: 10.3897/zookeys.1049.66842 (PMC8302536; doi:10.3897/zookeys.1049.66842)
Supplement: XML Treatment for Pterocyclos aborensis [file zookeys.1049.66842-treatment8.xml]

<!DOCTYPE tp:taxon-treatment
  PUBLIC "-//TaxonX//DTD Taxonomic Treatment Publishing DTD v0 20100105//EN" "tax-treatment-NSO.dtd">
<tp:taxon-treatment xmlns:tp="http://www.plazi.org/taxpub"><tp:treatment-meta><kwd-group><label>Taxon classification</label><kwd><named-content xmlns:xlink="http://www.w3.org/1999/xlink" content-type="kingdom">Animalia</named-content></kwd><kwd><named-content xmlns:xlink="http://www.w3.org/1999/xlink" content-type="order">Architaenioglossa</named-content></kwd><kwd><named-content xmlns:xlink="http://www.w3.org/1999/xlink" content-type="family">Cyclophoridae</named-content></kwd></kwd-group><mixed-citation publication-type="journal"><person-group><name><surname>Jirapatrasilp</surname><given-names>Parin</given-names></name><name><surname>Ablett</surname><given-names>Jonathan D.</given-names></name><name><surname>Panha</surname><given-names>Somsak</given-names></name><name><surname>Sutcharit</surname><given-names>Chirasak</given-names></name></person-group><article-title>Clarification on the name-bearing type designation of several cyclophorid species (<tp:taxon-name><tp:taxon-name-part taxon-name-part-type="phylum">Mollusca</tp:taxon-name-part></tp:taxon-name>, <tp:taxon-name><tp:taxon-name-part taxon-name-part-type="class">Gastropoda</tp:taxon-name-part></tp:taxon-name>) by H. H. Godwin-Austen (1915)</article-title><source>Zookeys</source><day>16</day><month>7</month><year>2021</year><volume>1049</volume><fpage>43</fpage><lpage>66</lpage><pub-id pub-id-type="doi">10.3897/zookeys.1049.66842</pub-id></mixed-citation></tp:treatment-meta><tp:nomenclature><label>8.</label><tp:taxon-name><object-id xmlns:xlink="http://www.w3.org/1999/xlink" content-type="arpha" xlink:type="simple">8D9A3C3B-C41F-54A4-8FFE-0DCE790BA2FB</object-id>
            <tp:taxon-name-part taxon-name-part-type="genus" reg="Pterocyclos">Pterocyclos</tp:taxon-name-part>
            <tp:taxon-name-part taxon-name-part-type="species" reg="aborensis">aborensis</tp:taxon-name-part>
          </tp:taxon-name><tp:taxon-authority>Godwin-Austen, 1915</tp:taxon-authority><tp:nomenclature-citation-list><tp:nomenclature-citation><tp:taxon-name>
                <tp:taxon-name-part taxon-name-part-type="genus" reg="Pterocyclos">Pterocyclos</tp:taxon-name-part> <tp:taxon-name-part taxon-name-part-type="species" reg="aborensis">aborensis</tp:taxon-name-part></tp:taxon-name><comment>Godwin-Austen, 1915: 498, pl. 39, fig. 1, 1a. <xref ref-type="bibr" rid="B36">Sutcharit et al. 2019</xref>: 5, fig. 1b, c.</comment></tp:nomenclature-citation></tp:nomenclature-citation-list></tp:nomenclature><tp:treatment-sec sec-type="type material" id="SECID0EDZAG"><title>Type material.</title><p><bold><italic>Lectotype</italic></bold> (design. nov.) NHMUK 1903.7.1.3104/1 (<xref ref-type="bibr" rid="B36">Sutcharit et al. 2019</xref>: fig. 1b). <bold><italic>Paralectotypes</italic></bold> NHMUK 1903.7.1.3104/2–3 (2 shells; <xref ref-type="bibr" rid="B36">Sutcharit et al. 2019</xref>: fig. 1c) from Abor Hills; NHMUK 1903.7.1.3046 (2 shells) from Ponging; NHMUK 1903.7.1.3050 (3 shells) from Rami Lambang.</p><p>The type series of this species comprises three specimen lots. Without any explicit holotype designation or equivalent expression, all specimens in these lots are syntypes. However, only specimen lot “No. 3104 Brit. Mus.” from Abor Hills was mentioned in the “Type” paragraph, one figured specimen from this lot was marked as “Type” in the plate caption, and this lot was labelled as “Type” in Godwin-Austen’s handwriting (Fig. <xref ref-type="fig" rid="F5">5A</xref>). In contrast, two remaining lots, “No. 3046 B.M.” from Ponging and “No. 3050 B.M.” from Rami Lampang, were not labelled as type (Fig. <xref ref-type="fig" rid="F5">5B, C</xref>). Although, according to Art. 73.2., all the specimens of the type series are automatically syntypes and have equal status in being name-bearing type, we hereby designate the specimen from lot NHMUK 1903.7.1.3104 that is figured in the original description and in <xref ref-type="bibr" rid="B36">Sutcharit et al. (2019</xref>: fig. 1b) as the lectotype (NHMUK 1903.7.1.3104/1) to stabilize the name. This lectotype designation is based on the idea that <xref ref-type="bibr" rid="B8">Godwin-Austen (1915)</xref> selected this specimen lot as onomatophores and thus prevents any future attempt to designate a specimen from the other lots as the lectotype. The type locality of this taxon is restricted to “Abor Hills”.</p></tp:treatment-sec><tp:treatment-sec><!--Section generated to contain objects referenced in tp:taxon-treatment.--><fig id="F5" position="float" orientation="portrait"><object-id xmlns:xlink="http://www.w3.org/1999/xlink" content-type="doi" xlink:type="simple">10.3897/zookeys.1049.66842.figure5</object-id><object-id xmlns:xlink="http://www.w3.org/1999/xlink" content-type="arpha" xlink:type="simple">A4406E36-A25D-5402-938B-E675CEB9E33C</object-id><label>Figure 5.</label><caption><p>Original labels bearing Godwin-Austen’s handwriting of <italic><tp:taxon-name><tp:taxon-name-part taxon-name-part-type="genus" reg="Pterocyclos">Pterocyclos</tp:taxon-name-part> <tp:taxon-name-part taxon-name-part-type="species" reg="aborensis">aborensis</tp:taxon-name-part></tp:taxon-name></italic><bold>A</bold> NHMUK 1903.7.1.3104 with the word “Type” <bold>B</bold> NHMUK 1903.7.1.3046, and <bold>C</bold> NHMUK 1903.7.1.3050.</p></caption><graphic xmlns:xlink="http://www.w3.org/1999/xlink" xlink:href="zookeys-1049-043-g005.jpg" position="float" orientation="portrait" xlink:type="simple" id="oo_567300.jpg"><uri content-type="original_file" xlink:type="simple">https://binary.pensoft.net/fig/567300</uri></graphic></fig></tp:treatment-sec><ref-list><ref id="B36"><mixed-citation xmlns:xlink="http://www.w3.org/1999/xlink" xlink:type="simple"><person-group><name name-style="western"><surname>Sutcharit</surname><given-names>C</given-names></name><name name-style="western"><surname>Ablett</surname><given-names>JD</given-names></name><name name-style="western"><surname>Panha</surname><given-names>S</given-names></name></person-group> (<year>2019</year>) <article-title>An annotated type catalogue of seven genera of operculate land snails (<tp:taxon-name><tp:taxon-name-part taxon-name-part-type="subclass">Caenogastropoda</tp:taxon-name-part></tp:taxon-name>, <tp:taxon-name><tp:taxon-name-part taxon-name-part-type="family">Cyclophoridae</tp:taxon-name-part></tp:taxon-name>) in the Natural History Museum, London.</article-title><source>ZooKeys</source><volume>842</volume>: <fpage>1</fpage>–<lpage>65</lpage>. <ext-link xlink:type="simple" ext-link-type="doi" xlink:href="10.3897/zookeys.842.29243">https://doi.org/10.3897/zookeys.842.29243</ext-link></mixed-citation></ref><ref id="B8"><mixed-citation xmlns:xlink="http://www.w3.org/1999/xlink" xlink:type="simple"><person-group><name name-style="western"><surname>Godwin-Austen</surname><given-names>HH</given-names></name></person-group> (<year>1915</year>) <article-title>Zoological results of the Abor Expedition 1911–12. XXXIX. <tp:taxon-name><tp:taxon-name-part taxon-name-part-type="phylum">Mollusca</tp:taxon-name-part></tp:taxon-name>, III: <tp:taxon-name><tp:taxon-name-part taxon-name-part-type="family">Cyclophoridae</tp:taxon-name-part></tp:taxon-name> (in part).</article-title><source>Records of the Indian Museum</source><volume>8</volume>: <fpage>493</fpage>–<lpage>503</lpage>.</mixed-citation></ref></ref-list></tp:taxon-treatment>
