# Supplementary material for: Clarification on the name-bearing type designation of several cyclophorid species (Mollusca, Gastropoda) by H. H. Godwin-Austen (1915)
Source: Zookeys. 2021 Jul 16;1049:43–66. doi: 10.3897/zookeys.1049.66842 (PMC8302536; doi:10.3897/zookeys.1049.66842)
Supplement: XML Treatment for Pterocyclos miriensis [file zookeys.1049.66842-treatment9.xml]

<!DOCTYPE tp:taxon-treatment
  PUBLIC "-//TaxonX//DTD Taxonomic Treatment Publishing DTD v0 20100105//EN" "tax-treatment-NSO.dtd">
<tp:taxon-treatment xmlns:tp="http://www.plazi.org/taxpub"><tp:treatment-meta><kwd-group><label>Taxon classification</label><kwd><named-content xmlns:xlink="http://www.w3.org/1999/xlink" content-type="kingdom">Animalia</named-content></kwd><kwd><named-content xmlns:xlink="http://www.w3.org/1999/xlink" content-type="order">Architaenioglossa</named-content></kwd><kwd><named-content xmlns:xlink="http://www.w3.org/1999/xlink" content-type="family">Cyclophoridae</named-content></kwd></kwd-group><mixed-citation publication-type="journal"><person-group><name><surname>Jirapatrasilp</surname><given-names>Parin</given-names></name><name><surname>Ablett</surname><given-names>Jonathan D.</given-names></name><name><surname>Panha</surname><given-names>Somsak</given-names></name><name><surname>Sutcharit</surname><given-names>Chirasak</given-names></name></person-group><article-title>Clarification on the name-bearing type designation of several cyclophorid species (<tp:taxon-name><tp:taxon-name-part taxon-name-part-type="phylum">Mollusca</tp:taxon-name-part></tp:taxon-name>, <tp:taxon-name><tp:taxon-name-part taxon-name-part-type="class">Gastropoda</tp:taxon-name-part></tp:taxon-name>) by H. H. Godwin-Austen (1915)</article-title><source>Zookeys</source><day>16</day><month>7</month><year>2021</year><volume>1049</volume><fpage>43</fpage><lpage>66</lpage><pub-id pub-id-type="doi">10.3897/zookeys.1049.66842</pub-id></mixed-citation></tp:treatment-meta><tp:nomenclature><label>9.</label><tp:taxon-name><object-id xmlns:xlink="http://www.w3.org/1999/xlink" content-type="arpha" xlink:type="simple">D5C51198-9E2A-5266-A247-6B2D88424DAD</object-id>
            <tp:taxon-name-part taxon-name-part-type="genus" reg="Pterocyclos">Pterocyclos</tp:taxon-name-part>
            <tp:taxon-name-part taxon-name-part-type="species" reg="miriensis">miriensis</tp:taxon-name-part>
          </tp:taxon-name><tp:taxon-authority>Godwin-Austen, 1915</tp:taxon-authority><xref ref-type="fig" rid="F8">Fig. 8A</xref><tp:nomenclature-citation-list><tp:nomenclature-citation><tp:taxon-name>
                <tp:taxon-name-part taxon-name-part-type="genus" reg="Pterocyclos">Pterocyclos</tp:taxon-name-part> <tp:taxon-name-part taxon-name-part-type="species" reg="miriensis">miriensis</tp:taxon-name-part></tp:taxon-name><comment>Godwin-Austen, 1915: 498, pl. 39, fig. 2, 2a–c.</comment></tp:nomenclature-citation></tp:nomenclature-citation-list></tp:nomenclature><tp:treatment-sec sec-type="type material" id="SECID0EB3AG"><title>Type material.</title><p><bold><italic>Lectotype</italic></bold> (design. nov.) NHMUK 1903.7.1.3580/1 (Fig. <xref ref-type="fig" rid="F8">8A</xref>). <bold><italic>Paralectotypes</italic></bold> NHMUK 1903.7.1.3580/2–4 (3 shells) from Miri Hills.</p><p><xref ref-type="bibr" rid="B8">Godwin-Austen (1915)</xref> explicitly stated that four specimens of this taxon were obtained, the type specimen lot number was given as “No. 3580 Brit. Mus.” and three specimens were transferred to the Indian Museum. However, currently there are four specimens in lot NHMUK 1903.7.1.3580, so it is presumed that none were sent to the NZSI. Without any explicit holotype designation or equivalent expression, these four specimens are syntypes. The specimen figured in the original description that corresponds to the shell measurements given is hereby designated as the lectotype (NHMUK 1903.7.1.3580/1; Fig. <xref ref-type="fig" rid="F8">8A</xref>) to stabilize the name.</p><fig id="F8" position="float" orientation="portrait"><object-id xmlns:xlink="http://www.w3.org/1999/xlink" content-type="doi" xlink:type="simple">10.3897/zookeys.1049.66842.figure8</object-id><object-id xmlns:xlink="http://www.w3.org/1999/xlink" content-type="arpha" xlink:type="simple">8CC858FF-21E8-589B-8280-5F1BC00A270A</object-id><label>Figure 8.</label><caption><p><bold>A</bold> lectotype of <italic><tp:taxon-name><tp:taxon-name-part taxon-name-part-type="genus" reg="Pterocyclos">Pterocyclos</tp:taxon-name-part> <tp:taxon-name-part taxon-name-part-type="species" reg="miriensis">miriensis</tp:taxon-name-part></tp:taxon-name></italic>, NHMUK 1903.7.1.3580/1 <bold>B, C</bold><italic><tp:taxon-name><tp:taxon-name-part taxon-name-part-type="genus" reg="Theobaldius">Theobaldius</tp:taxon-name-part> <tp:taxon-name-part taxon-name-part-type="species" reg="oakesi">oakesi</tp:taxon-name-part></tp:taxon-name></italic>: <bold>B</bold> lectotype NHMUK 1903.7.1.3083/1 and <bold>C</bold> paralectotype NHMUK 1903.7.1.3083/2.</p></caption><graphic xmlns:xlink="http://www.w3.org/1999/xlink" xlink:href="zookeys-1049-043-g008.jpg" position="float" orientation="portrait" xlink:type="simple" id="oo_567303.jpg"><uri content-type="original_file" xlink:type="simple">https://binary.pensoft.net/fig/567303</uri></graphic></fig></tp:treatment-sec><ref-list><ref id="B8"><mixed-citation xmlns:xlink="http://www.w3.org/1999/xlink" xlink:type="simple"><person-group><name name-style="western"><surname>Godwin-Austen</surname><given-names>HH</given-names></name></person-group> (<year>1915</year>) <article-title>Zoological results of the Abor Expedition 1911–12. XXXIX. <tp:taxon-name><tp:taxon-name-part taxon-name-part-type="phylum">Mollusca</tp:taxon-name-part></tp:taxon-name>, III: <tp:taxon-name><tp:taxon-name-part taxon-name-part-type="family">Cyclophoridae</tp:taxon-name-part></tp:taxon-name> (in part).</article-title><source>Records of the Indian Museum</source><volume>8</volume>: <fpage>493</fpage>–<lpage>503</lpage>.</mixed-citation></ref></ref-list></tp:taxon-treatment>
