# Supplementary material for: Clarification on the name-bearing type designation of several cyclophorid species (Mollusca, Gastropoda) by H. H. Godwin-Austen (1915)
Source: Zookeys. 2021 Jul 16;1049:43–66. doi: 10.3897/zookeys.1049.66842 (PMC8302536; doi:10.3897/zookeys.1049.66842)
Supplement: XML Treatment for Theobaldius oakesi [file zookeys.1049.66842-treatment15.xml]

<!DOCTYPE tp:taxon-treatment
  PUBLIC "-//TaxonX//DTD Taxonomic Treatment Publishing DTD v0 20100105//EN" "tax-treatment-NSO.dtd">
<tp:taxon-treatment xmlns:tp="http://www.plazi.org/taxpub"><tp:treatment-meta><kwd-group><label>Taxon classification</label><kwd><named-content xmlns:xlink="http://www.w3.org/1999/xlink" content-type="kingdom">Animalia</named-content></kwd><kwd><named-content xmlns:xlink="http://www.w3.org/1999/xlink" content-type="order">Architaenioglossa</named-content></kwd><kwd><named-content xmlns:xlink="http://www.w3.org/1999/xlink" content-type="family">Cyclophoridae</named-content></kwd></kwd-group><mixed-citation publication-type="journal"><person-group><name><surname>Jirapatrasilp</surname><given-names>Parin</given-names></name><name><surname>Ablett</surname><given-names>Jonathan D.</given-names></name><name><surname>Panha</surname><given-names>Somsak</given-names></name><name><surname>Sutcharit</surname><given-names>Chirasak</given-names></name></person-group><article-title>Clarification on the name-bearing type designation of several cyclophorid species (<tp:taxon-name><tp:taxon-name-part taxon-name-part-type="phylum">Mollusca</tp:taxon-name-part></tp:taxon-name>, <tp:taxon-name><tp:taxon-name-part taxon-name-part-type="class">Gastropoda</tp:taxon-name-part></tp:taxon-name>) by H. H. Godwin-Austen (1915)</article-title><source>Zookeys</source><day>16</day><month>7</month><year>2021</year><volume>1049</volume><fpage>43</fpage><lpage>66</lpage><pub-id pub-id-type="doi">10.3897/zookeys.1049.66842</pub-id></mixed-citation></tp:treatment-meta><tp:nomenclature><label>15.</label><tp:taxon-name><object-id xmlns:xlink="http://www.w3.org/1999/xlink" content-type="arpha" xlink:type="simple">89975B81-358F-5504-A525-A9B965250ABB</object-id>
            <tp:taxon-name-part taxon-name-part-type="genus" reg="Theobaldius">Theobaldius</tp:taxon-name-part>
            <tp:taxon-name-part taxon-name-part-type="species" reg="oakesi">oakesi</tp:taxon-name-part>
          </tp:taxon-name><tp:taxon-authority>(Godwin-Austen, 1915)</tp:taxon-authority><xref ref-type="fig" rid="F8">Fig. 8B, C</xref><tp:nomenclature-citation-list><tp:nomenclature-citation><tp:taxon-name>
                <tp:taxon-name-part taxon-name-part-type="genus" reg="Cyclophorus">Cyclophorus</tp:taxon-name-part> <tp:taxon-name-part taxon-name-part-type="species" reg="oakesi">oakesi</tp:taxon-name-part></tp:taxon-name><comment>Godwin-Austen, 1915: 502, pl. 40, fig. 1, 1a.</comment></tp:nomenclature-citation><tp:nomenclature-citation><tp:taxon-name>
                <tp:taxon-name-part taxon-name-part-type="genus" reg="Theobaldius">Theobaldius</tp:taxon-name-part> <tp:taxon-name-part taxon-name-part-type="species" reg="oakesi">oakesi</tp:taxon-name-part></tp:taxon-name><comment>– <xref ref-type="bibr" rid="B14">Gude 1921</xref>: 39. <xref ref-type="bibr" rid="B28">Ramakrishna and Dey 2010</xref>: 44.</comment></tp:nomenclature-citation></tp:nomenclature-citation-list></tp:nomenclature><tp:treatment-sec sec-type="type material" id="SECID0EIPBG"><title>Type material.</title><p><bold><italic>Lectotype</italic></bold> (design. nov.) NHMUK 1903.7.1.3083/1 (Fig. <xref ref-type="fig" rid="F8">8B</xref>). <bold><italic>Paralectotype</italic></bold> NHMUK 1903.7.1.3083/2 (1 shell; Fig. <xref ref-type="fig" rid="F8">8C</xref>) from Tsanspu Valley, Abor Hills.</p><p><xref ref-type="bibr" rid="B8">Godwin-Austen (1915)</xref> explicitly stated that two specimens of this taxon were obtained, with a type specimen lot number of “No. 3083 Brit. Mus.”. Without any explicit holotype designation or equivalent expression, both specimens are syntypes. The specimen figured in the original description that corresponds to the shell measurements given is hereby designated as the lectotype (NHMUK 1903.7.1.3083/1; Fig. <xref ref-type="fig" rid="F8">8B</xref>) to stabilize the name.</p></tp:treatment-sec><tp:treatment-sec><!--Section generated to contain objects referenced in tp:taxon-treatment.--><fig id="F8" position="float" orientation="portrait"><object-id xmlns:xlink="http://www.w3.org/1999/xlink" content-type="doi" xlink:type="simple">10.3897/zookeys.1049.66842.figure8</object-id><object-id xmlns:xlink="http://www.w3.org/1999/xlink" content-type="arpha" xlink:type="simple">8CC858FF-21E8-589B-8280-5F1BC00A270A</object-id><label>Figure 8.</label><caption><p><bold>A</bold> lectotype of <italic><tp:taxon-name><tp:taxon-name-part taxon-name-part-type="genus" reg="Pterocyclos">Pterocyclos</tp:taxon-name-part> <tp:taxon-name-part taxon-name-part-type="species" reg="miriensis">miriensis</tp:taxon-name-part></tp:taxon-name></italic>, NHMUK 1903.7.1.3580/1 <bold>B, C</bold><italic><tp:taxon-name><tp:taxon-name-part taxon-name-part-type="genus" reg="Theobaldius">Theobaldius</tp:taxon-name-part> <tp:taxon-name-part taxon-name-part-type="species" reg="oakesi">oakesi</tp:taxon-name-part></tp:taxon-name></italic>: <bold>B</bold> lectotype NHMUK 1903.7.1.3083/1 and <bold>C</bold> paralectotype NHMUK 1903.7.1.3083/2.</p></caption><graphic xmlns:xlink="http://www.w3.org/1999/xlink" xlink:href="zookeys-1049-043-g008.jpg" position="float" orientation="portrait" xlink:type="simple" id="oo_567303.jpg"><uri content-type="original_file" xlink:type="simple">https://binary.pensoft.net/fig/567303</uri></graphic></fig></tp:treatment-sec><ref-list><ref id="B14"><mixed-citation xmlns:xlink="http://www.w3.org/1999/xlink" xlink:type="simple"><person-group><name name-style="western"><surname>Gude</surname><given-names>GK</given-names></name></person-group> (<year>1921</year>) <source><tp:taxon-name><tp:taxon-name-part taxon-name-part-type="phylum">Mollusca</tp:taxon-name-part></tp:taxon-name> III, land operculates (<tp:taxon-name><tp:taxon-name-part taxon-name-part-type="family">Cyclophoridae</tp:taxon-name-part></tp:taxon-name>, <tp:taxon-name><tp:taxon-name-part taxon-name-part-type="family">Truncatellidae</tp:taxon-name-part></tp:taxon-name>, <tp:taxon-name><tp:taxon-name-part taxon-name-part-type="family">Assimineidae</tp:taxon-name-part></tp:taxon-name>, <tp:taxon-name><tp:taxon-name-part taxon-name-part-type="family">Helicinidae</tp:taxon-name-part></tp:taxon-name>). In: Shipley AS, Marshall GAK (Eds) The Fauna of British India Including Ceylon and Burma.</source><publisher-name>Taylor and Francis</publisher-name>, <publisher-loc>Red Lion Court, Fleet Street, London</publisher-loc>, <size units="page">386 pp</size>.</mixed-citation></ref><ref id="B28"><mixed-citation xmlns:xlink="http://www.w3.org/1999/xlink" xlink:type="simple"><person-group><name name-style="western"><surname>Ramakrishna</surname><given-names>MSC</given-names></name><name name-style="western"><surname>Dey</surname><given-names>A</given-names></name></person-group> (<year>2010</year>) <source>Annotated Checklist of Indian Land Molluscs.</source><publisher-name>Zoological Survey of India</publisher-name>, <publisher-loc>Kolkata</publisher-loc>, <size units="page">359 pp</size>.</mixed-citation></ref><ref id="B8"><mixed-citation xmlns:xlink="http://www.w3.org/1999/xlink" xlink:type="simple"><person-group><name name-style="western"><surname>Godwin-Austen</surname><given-names>HH</given-names></name></person-group> (<year>1915</year>) <article-title>Zoological results of the Abor Expedition 1911–12. XXXIX. <tp:taxon-name><tp:taxon-name-part taxon-name-part-type="phylum">Mollusca</tp:taxon-name-part></tp:taxon-name>, III: <tp:taxon-name><tp:taxon-name-part taxon-name-part-type="family">Cyclophoridae</tp:taxon-name-part></tp:taxon-name> (in part).</article-title><source>Records of the Indian Museum</source><volume>8</volume>: <fpage>493</fpage>–<lpage>503</lpage>.</mixed-citation></ref></ref-list></tp:taxon-treatment>
